# Supplementary material for: Hollow CoP/FeP4 Heterostructural Nanorods Interwoven by CNT as a Highly Efficient Electrocatalyst for Oxygen Evolution Reactions
Source: Nanomaterials (Basel). 2021 May 30;11(6):1450. doi: 10.3390/nano11061450 (PMC8227064; doi:10.3390/nano11061450)
Supplement: Supplementary file 1 [file nanomaterials-11-01450-s001.zip]

Archive with 1 entries (1 files):
- nanomaterials-1222652-supplementary.pdf
